# Supplementary material for: A large and feasible national survey representative of population exposure to outdoor gamma radiation in urban areas
Source: Front Public Health. 2024 May 30;12:1388783. doi: 10.3389/fpubh.2024.1388783 (PMC11188762; doi:10.3389/fpubh.2024.1388783)
Supplement: Supplementary file 1 [file Table_1.XLSX]

## Sheet: Italian Provincial Data
					Ambient dose equivalent rate (nSv h-1)
Italian province	Number of measurements in the province	Number of municipalities with measurements in the province	Total number of municipalities in the province	% territory coverage	AM	SD	Min value	Max value	Median value	Q1	Q3	AM population-weighted	SD population-weighted	Total provincial population	Population of municipalities with measurements	% population coverage
	3876	2901	7901	0.367169
Agrigento	29	28	43	0.651163	82.7024	67.342	48	423.5	67.5	57.25	82	79.095	37.2238	415887	263271	0.633035
Alessandria	30	22	187	0.117647	111.508	26.1228	60	142	117.667	91.75	136.25	110.477	18.357	407264	257371	0.631951
Ancona	26	20	47	0.425532	51.5333	6.232	43	66	49.5	47	56.4167	53.3883	5.57366	461687	348016	0.753792
Arezzo	24	17	36	0.472222	84.2353	9.09447	63.5	100.5	84	81	90	90.4365	8.16297	334926	257993	0.770299
Ascoli Piceno	15	11	33	0.333333	62.5833	15.4005	48	107	58.6667	54	64.25	60.3315	8.32689	202365	149698	0.739743
Asti	13	12	117	0.102564	125.792	18.6899	91.5	155	125.5	114.75	138.5	136.117	9.67618	208286	124804	0.599195
Avellino	35	31	118	0.262712	126.823	59.7142	63	381	125	83.25	147.5	127.887	42.8618	401451	174384	0.434384
Bari	38	27	41	0.658537	82.0222	13.5646	50	115	80	75.75	87.55	82.0181	9.50177	1226784	1045286	0.852054
Barletta-Andria-Trani	14	10	10	1	74.45	9.95289	62.5	96	70.75	70	75.0625	78.8665	11.5959	380616	380616	1
Belluno	27	16	61	0.262295	70.75	13.3398	48	99	70.6667	63.75	77.25	70.6271	8.83324	198676	134119	0.675064
Benevento	74	56	78	0.717949	128.533	41.9607	68	276	128	95.5	148.25	137.426	37.4086	265055	226080	0.852955
Bergamo	63	62	243	0.255144	97.0645	16.5043	65	156	94	86	106.5	102.09	11.9784	1102997	535432	0.485434
Biella	43	31	74	0.418919	180.334	42.3871	122	294	168.167	149	206	170.824	26.8737	170027	128190	0.753939
Bologna	53	31	55	0.563636	104.096	20.95	72.525	187	99	91.25	113.811	106.796	16.5672	1010812	842163	0.833155
Bolzano/Bozen	104	65	116	0.560345	124.435	30.4343	62	243.667	116.5	105	143	138.035	23.5768	532616	418682	0.786086
Brescia	82	78	205	0.380488	87.5385	33.9729	51	340	84	74	94.375	83.4684	14.1223	1253157	847058	0.675939
Brindisi	27	19	20	0.95	82.9368	10.749	60.5	100	86	75.5	90	82.9483	10.7158	381273	363006	0.952089
Cagliari	18	9	17	0.529412	153.741	14.4594	133.5	181.5	151	144	167	148.944	10.7588	421688	334897	0.794182
Caltanissetta	15	15	22	0.681818	90.62	10.8528	71	112	89.5	82.6667	98.8333	98.4526	8.7267	251715	216029	0.858229
Campobasso	24	22	84	0.261905	70.8333	19.5062	50.5	148	68	58.375	78.125	76.1453	13.7436	211586	147556	0.697381
Caserta	100	73	104	0.701923	163.68	71.2372	12	491.5	148.312	117.5	197	189.252	86.8062	905045	709940	0.784425
Catania	86	51	58	0.87931	140	56.5766	60.5	496.5	139.333	118.5	150.5	138.655	32.9274	1077515	1023650	0.95001
Catanzaro	38	30	80	0.375	145.909	29.8648	109.5	218	136.5	127	160.75	141.629	19.6974	343673	252430	0.734506
Chieti	35	29	104	0.278846	76.4655	22.7243	48	146	71	63	79	69.2069	12.4972	373717	286126	0.765622
Como	35	32	148	0.216216	89.3438	43.9466	10	150	110	88.875	112.75	97.9626	25.9198	594941	290901	0.488958
Cosenza	39	35	150	0.233333	126.443	21.8559	78.5	170	125	110.5	144	135.552	17.5528	674543	388636	0.576147
Cremona	59	55	113	0.486726	108.845	26.857	15	147	116	99	125.125	115.971	14.9627	351654	193440	0.550086
Crotone	34	24	27	0.888889	147.733	30.6367	103	210.5	152	121.625	167.875	151.642	21.8516	163553	160461	0.981095
Cuneo	34	29	247	0.117409	137.494	18.3845	92	175	139	128	148	138.029	9.50518	580155	285821	0.492663
Enna	20	17	20	0.85	109.363	25.1855	74	172	113	87	116	104.411	22.8972	156730	141198	0.9009
Fermo	11	8	40	0.2	55.1875	2.80555	50	58	56	53.5	57.625	54.9019	2.09003	168294	82916	0.492685
Ferrara	26	18	21	0.857143	81.2685	12.3285	64	113	78.5	71	89.25	79.4741	14.3952	339573	318400	0.937648
Firenze	18	15	41	0.365854	79.1	11.4981	55	101	77.5	71.5	86	74.6408	5.96382	987260	675905	0.684627
Foggia	55	49	61	0.803279	86.5612	26.0119	56	203.5	77.5	70	90	81.7964	23.6285	599028	575350	0.960473
Forlì-Cesena	37	21	30	0.7	78.1091	17.0108	60	123	69.375	66	96.5	69.6238	9.51003	391293	355195	0.907747
Frosinone	21	18	91	0.197802	114.407	57.9652	54	312	101.5	76	135	131.471	44.0952	470689	281405	0.597858
Genova	18	4	67	0.0597015	62.4667	13.0088	43	78.5	64.1833	55.75	70.9	68.0133	2.95977	817402	583450	0.713786
Gorizia	13	11	25	0.44	64.8636	12.6995	48	93	62	55	72.25	69.1043	8.17482	137899	110137	0.798679
Grosseto	18	14	28	0.5	86.3095	29.9938	51	169	73	64	97.5	76.0695	17.6756	217009	178248	0.821385
Imperia	1	1	66	0.0151515	40	0	40	40	40	40	40	40	0	208670	6727	0.0322375
Isernia	9	8	52	0.153846	72.9688	19.9023	51	114	68.625	59.5	80.375	69.6269	10.4286	80564	41745	0.518159
La Spezia	23	15	32	0.46875	91.32	16.5293	35	109.5	92.3	89	99	93.1061	5.96905	215117	180133	0.837372
L'Aquila	34	27	108	0.25	79.6078	20.3148	52	130	82	64	89.25	80.388	12.5954	288956	200986	0.695559
Latina	14	11	33	0.333333	135.818	33.663	97	202	125	107	159.5	143.867	26.5445	567439	444027	0.782511
Lecce	86	72	96	0.75	107.189	19.9219	74.5	164	101.25	91.5	120	110.156	19.2789	775348	666930	0.860169
Lecco	28	28	84	0.333333	127.25	42.7531	10	220	116	105	152	149.639	25.6649	332457	159705	0.480378
Livorno	12	9	19	0.473684	78.1667	15.3225	54	96	85	64	92.5	79.4048	9.49091	327262	255014	0.779235
Lodi	26	26	60	0.433333	85.3269	15.2473	15	98	88.5	85.25	90	86.1157	11.55	227327	153190	0.673875
Lucca	5	5	33	0.151515	63	7.50999	50	71	65	60	69	64.0373	3.66197	382464	219182	0.573079
Macerata	25	16	55	0.290909	63.3958	12.7698	42	95	60.4167	55	69.75	60.9551	7.24242	304986	200080	0.65603
Mantova	41	33	64	0.515625	53.8364	35.0825	13	108	60	15	88	62.7748	29.0214	404476	284997	0.704608
Massa-Carrara	9	5	17	0.294118	77.1333	27.4925	35	112	73.5	63.6667	101.5	70.9529	13.6715	188483	148930	0.790151
Matera	28	22	31	0.709677	90.8598	18.7721	70	156	84.5	80	99.625	82.6047	12.2578	191552	176003	0.918826
Messina	60	54	108	0.5	116.654	33.6571	49	210.75	119.5	92.25	137.75	116.394	20.5795	603229	469577	0.778439
Milano	118	80	133	0.601504	114.776	18.3562	10	170	115	110.75	120	111.299	9.8043	3214630	2776374	0.863668
Modena	10	9	47	0.191489	106.167	18.5083	55	119	112	111	114	108.353	13.722	701751	427627	0.609371
Monza e della Brianza	40	34	55	0.618182	100.074	12.9763	70	131	100	90.25	109.625	103.294	9.85657	870407	722616	0.830205
Napoli	120	57	92	0.619565	225.57	73.6262	110	423	210.5	171	256	225.489	47.5638	2988376	2502876	0.837537
Novara	23	21	87	0.241379	140.19	20.8089	97	185	137	130	153	139.128	11.8837	361916	237234	0.655495
Nuoro	14	12	74	0.162162	148.389	20.072	114	174	154.5	136.917	163.5	139.72	11.2712	200376	64307	0.320932
Oristano	15	15	87	0.172414	133.5	21.5708	104	163	143	113	154	143.978	9.19503	151655	26923	0.177528
Padova	20	17	102	0.166667	99.3588	17.3998	70	145	99	86	105	100.673	7.45015	929198	382646	0.411802
Palermo	34	30	82	0.365854	59.6611	13.3606	20	90	59	52.3333	67.5	56.9814	5.00192	1208991	860866	0.712053
Parma	30	21	44	0.477273	101.484	13.045	78	129.5	102	95.5	110	103.934	9.15251	448916	361425	0.805106
Pavia	60	53	186	0.284946	96.5094	44.135	10	153	96	76	137.5	90.4371	41.3706	534506	347816	0.650724
Perugia	65	31	59	0.525424	62.3251	11.4913	40	86.6667	60.5	56	71	63.2498	9.54112	640482	542850	0.847565
Pesaro e Urbino	42	23	50	0.46	92.3362	63.4166	44	285	67.4	57.75	95	79.0741	41.088	349818	284687	0.813815
Pescara	36	24	46	0.521739	71.8667	24.5612	49	148	63	57.75	74.25	62.1115	10.3217	313631	278735	0.888735
Piacenza	30	23	46	0.5	92.6401	11.7258	73	123	89	84.8333	99.9583	93.4107	7.65197	283435	228619	0.806601
Pisa	8	5	37	0.135135	73.4667	4.18781	68.3333	80	73	70	76	72.4312	3.20042	417041	159040	0.381353
Pistoia	3	3	20	0.15	65.6667	22.8813	43	97	57	50	77	53.3539	12.9728	289414	119081	0.411456
Pordenone	18	18	50	0.36	68.4129	24.1487	51	158.75	61.75	53.75	71.9	63.5064	15.9185	309473	172437	0.557196
Potenza	74	59	100	0.59	98.3249	28.0733	60	218	95	82.25	109	100.512	20.5102	349616	253021	0.723711
Prato	5	2	7	0.285714	85.125	0.875	84.25	86	85.125	84.6875	85.5625	84.406	0.45433	258123	214313	0.830275
Ragusa	27	11	12	0.916667	87.1041	15.4479	69.5	116	86.9286	72.125	95.7333	86.8072	11.751	316142	313321	0.991077
Ravenna	23	12	18	0.666667	75.3333	10.9	49	94.6667	77	70.75	80.375	70.5753	9.38361	385631	344260	0.892719
Reggio Calabria	37	32	97	0.329897	132.714	38.9993	54.5	194	145	93.875	160.25	125.866	21.9075	522127	331781	0.635441
Reggio nell'Emilia	23	18	42	0.428571	108.366	17.0048	76	145.333	107.167	96	115.896	100.324	11.7389	525586	366687	0.697673
Rieti	8	7	73	0.0958904	122	30.6314	82	174	133	94	138.5	137.032	11.8389	151143	61456	0.406608
Rimini	24	14	27	0.518519	63.372	9.99293	48	80	61.5	56.2188	68.8333	60.2785	6.95927	338369	304663	0.900387
Roma	105	28	121	0.231405	207.214	78.9143	68	377	209.5	160.5	249.25	227.105	34.7995	4216874	3598405	0.853335
Rovigo	1	1	50	0.02	85	0	85	85	85	85	85	85	0	228902	11457	0.050052
Salerno	144	96	158	0.607595	128.19	48.7795	67.5	349.5	116.083	98	141.375	129.874	37.4999	1064493	902151	0.847494
Sassari	36	31	92	0.336957	140.492	43.1815	84	241.75	124	104.5	169.5	129.353	36.0542	476516	331654	0.695998
Savona	9	7	69	0.101449	81.9048	26.5806	45	120	80.3333	62	102	83.3862	12.4194	268038	51700	0.192883
Siena	19	18	35	0.514286	89.3889	9.72476	70	111	89	82.25	95.5	91.0265	7.96484	261209	192750	0.737915
Siracusa	21	17	21	0.809524	105.449	16.6232	76	146	102	95	111	100.557	15.7363	385900	372831	0.966134
Sondrio	39	37	77	0.480519	133.694	25.8469	93	201	126	120	145	129.161	22.6078	178784	124230	0.694861
Sud Sardegna	26	25	107	0.233645	122.52	24.1713	78	183	121	103	139	123.307	19.9985	337178	149418	0.443143
Taranto	34	25	29	0.862069	79.5367	29.5889	60	217	72	70	80	78.06	28.6865	559892	534128	0.953984
Teramo	25	19	47	0.404255	74.7544	21.3159	51	133	68	63.25	76.5	77.3578	21.5726	299646	230488	0.769201
Terni	18	12	33	0.363636	86.6319	27.6813	57	148	74	68.75	105	75.1149	12.6625	218330	163719	0.749869
Torino	92	81	312	0.259615	135.408	32.4988	66	233	132	115	150	132.56	17.2283	2208370	1708615	0.7737
Trapani	39	19	25	0.76	75.2355	54.0745	51	301	63.75	54.5	66.8125	71.3124	39.627	417220	388666	0.931561
Trento	96	74	166	0.445783	107.005	30.5731	54	187	103	84.25	124	103.7	25.5356	540958	424797	0.785268
Treviso	72	59	94	0.62766	64.7528	12.2474	42	97	60	56.5	74	67.15	10.6254	877890	698646	0.795824
Trieste	19	4	6	0.666667	59.4917	6.40899	53	69.9667	57.5	55.25	61.7417	68.3573	4.6801	228833	222283	0.971377
Udine	59	51	134	0.380597	64.2373	10.2709	47	94	63.5	57	69	64.556	6.41913	518442	326370	0.629521
Valle d'Aosta/Vallée d'Aoste	18	18	74	0.243243	160.167	30.8225	100	230	160.5	143.5	173.25	167.923	15.1068	123360	60526	0.490645
Varese	52	52	136	0.382353	109.587	14.569	80	148	106	100	118.5	109.374	10.7296	877668	583533	0.664868
Venezia	57	32	44	0.727273	67.4134	13.5701	46	105	65.75	59.75	73.5	67.6633	8.5788	836916	730837	0.87325
Verbano-Cusio-Ossola	16	14	74	0.189189	164.595	29.2116	110	199	170	144.25	186.5	158.986	22.9635	154249	85253	0.552697
Vercelli	25	20	82	0.243902	139.317	43.161	95	297	125.167	116.5	144.25	127.511	17.5779	166083	120652	0.726456
Verona	2	2	98	0.0204082	99.5	10.5	89	110	99.5	94.25	104.75	109.883	0.826686	924024	257425	0.278591
Vibo Valentia	31	28	50	0.56	137.658	19.5193	102	178	138.5	123.75	150	149.74	20.8802	151558	118990	0.785112
Vicenza	51	43	114	0.377193	97.114	25.3281	49	167	100	78.5	118	101.318	15.9421	852139	519591	0.609749
Viterbo	11	10	60	0.166667	249.55	77.7401	139	368	212.5	195.375	333.25	225.107	38.5384	308737	139940	0.453266
